# Supplementary material for: Establishment of Integrated Quality Regions for the Rare Medicine Food Homology Plant Cyclocarya paliurus (Batal.) Iljinsk in China
Source: Biology (Basel). 2025 Nov 21;14(12):1639. doi: 10.3390/biology14121639 (PMC12729511; doi:10.3390/biology14121639)
Supplement: Supplementary file 1 [file biology-14-01639-s001.zip]

Archive with 1 entries (1 files):
- biology-3977481-supplementary.pdf
